# Supplementary material for: Uniformly Dispersed Sb-Nanodot Constructed by In Situ Confined Polymerization of Ionic Liquids for High-Performance Potassium-Ion Batteries
Source: Molecules. 2023 Jul 5;28(13):5212. doi: 10.3390/molecules28135212 (PMC10343779; doi:10.3390/molecules28135212)
Supplement: Supplementary file 1 [file molecules-28-05212-s001.zip]

Archive with 1 entries (1 files):
- molecules-2447327-supplementary.pdf
